# Supplementary material for: Microbial Ecology of Sheep Milk, Artisanal Feta, and Kefalograviera Cheeses. Part II: Technological, Safety, and Probiotic Attributes of Lactic Acid Bacteria Isolates
Source: Foods. 2022 Feb 3;11(3):459. doi: 10.3390/foods11030459 (PMC8834287; doi:10.3390/foods11030459)
Supplement: Supplementary file 1 [file foods-11-00459-s001.zip]

Archive with 3 entries (2 files):
- foods-1536024-supplementary/
- foods-1536024-supplementary/Figures S1 & S2_revised.pdf
- foods-1536024-supplementary/Table S1_revised.pdf
